# Supplementary material for: Urinary Metabolomics of Plastic Manufacturing Workers: A Pilot Study
Source: J Xenobiot. 2025 Mar 4;15(2):39. doi: 10.3390/jox15020039 (PMC11932285; doi:10.3390/jox15020039)
Supplement: Supplementary file 1 [file jox-15-00039-s001.zip]

Archive with 2 entries (2 files):
- jox-3404876-Supplementary Table 2.xlsx
- jox-3404876-Supplementary_round2.pdf
