# Supplementary material for: Urinary Metabolomics of Plastic Manufacturing Workers: A Pilot Study
Source: J Xenobiot. 2025 Mar 4;15(2):39. doi: 10.3390/jox15020039 (PMC11932285; doi:10.3390/jox15020039)
Supplement: Supplementary file 1 [file jox-15-00039-s001.zip › jox-3404876-Supplementary Table 2.xlsx]

## Sheet: Sheet1
µmol/mmol of Creatinine	U01	U02	Leu	Val	Ile	3-HIBA	Erythro 2,3 DHBA	Threo 2,3 DHBA	3-H-3-MBA	2-HIBA	DMMA	Ala	Adipic acid	Lys	AA	N-AcGln	p-CrS	pyro-Glu	SA	Gln	CA	DMA	Sar	MG	TMA	Crt	Chn	TMAO	Tau	Gly	Gluconic Acid	Furoylglycine	catechol	4-HPAA	Tyr	PAG	Trp	Hipp	PSI	4-HbzA	Hyp	2-PY	Formiate	U03	Trig	1-MNA
CTRL01	0.634381	7.49919	9.23996	5.44527	1.03408	18.1256	11.9742	104.758	10.9827	7.9721	2.17645	59.8119	70.5348	29.8595	68.6893	382.092	101.637	41.0883	4.6125	59.526	189.865	39.4934	9.11128	10.093	3.94145	760.211	10.1424	193.956	58.6595	110.874	55.7594	13.4843	14.2998	71.1701	19.4879	387.119	75.0212	434.574	45.1672	23.0765	4.94402	12.4886	79.9568	8.94693	34.3816	1.32118
CTRL02	2.67907	3.86074	7.99958	8.37185	2.03852	21.5412	19.8452	38.9504	8.94071	9.06357	1.76801	76.0041	25.2899	31.6552	48.0216	288.699	114.639	47.2677	9.23474	100.653	434.755	57.0195	11.5105	14.9713	10.604	683.717	23.2137	237.776	74.3024	239.555	58.4623	13.7584	10.0637	41.8275	20.9487	340.389	79.0557	610.255	68.4572	12.8691	7.55937	19.732	49.3161	20.2042	74.3179	5.04178
CTRL03	3.4872	0.547643	5.68907	4.98783	0.921144	25.1746	19.0498	92.1896	13.108	7.39541	2.36394	48.7642	10.6037	28.903	25.8131	63.6427	12.0642	29.7316	1.42157	41.0217	229.896	32.2618	7.91807	12.0277	8.48478	683.497	13.0129	84.93	70.3391	74.757	41.3804	8.93448	8.09296	26.6666	13.7107	64.1256	12.5466	185.723	44.4338	6.91512	1.83872	25.8486	22.7774	7.27646	40.7728	7.82149
CTRL04	5.29564	0.930079	6.10248	6.57825	1.34896	18.8144	26.2027	33.9248	11.9694	7.08542	1.84982	59.9799	6.51057	25.4245	67.6272	218.448	9.97115	51.3168	11.4191	68.3871	272.846	33.7602	19.1401	20.0486	7.24869	624.411	23.5361	93.1136	66.9447	113.325	28.1462	10.4931	2.66032	109.265	28.1989	216.73	8.98845	89.2996	59.6932	14.5267	4.83132	14.4156	37.0908	1.5848	38.8586	3.3682
CTRL05	7.91908	22.7686	7.18999	9.30384	1.01398	24.2141	14.8755	51.7493	11.2697	6.83711	1.22666	55.5772	17.4182	19.8099	53.5696	122.748	38.3448	28.4546	8.60567	86.6557	586.529	38.5115	9.1369	12.1826	3.48003	710.96	10.2795	78.053	119.276	124.634	11.492	11.5023	13.1808	26.6123	27.2531	152.583	27.1425	1235.47	56.0034	14.9054	9.62216	14.7718	41.969	12.4052	50.7447	9.97397
CTRL06	3.20993	4.03062	12.7803	7.10048	2.25711	51.3653	22.9041	97.1191	12.5113	12.3584	2.57001	64.8557	7.95619	13.1474	28.9086	227.169	61.9511	50.8502	5.09039	61.8734	427.276	47.2522	12.8	15.1358	4.3294	675.544	14.2714	166.087	34.7466	69.7133	28.0658	9.92634	4.10097	32.3727	37.398	164.098	40.116	165.337	56.9324	17.7397	3.2824	18.066	19.2745	4.5069	20.7582	6.6926
CTRL07	2.36533	2.86073	10.3141	10.3777	3.10506	28.3483	11.9353	87.5218	10.2852	9.21769	1.55016	66.9007	9.98623	38.3882	69.0685	197.032	59.5992	26.57	20.6731	98.2529	942.037	148.957	13.1804	8.84724	5.46508	678.31	22.6404	2213.04	267.813	176.46	47.0857	5.14649	4.58855	20.6739	19.8825	191.82	35.3538	915.078	49.7695	6.15182	2.47702	20.6143	63.9592	11.5869	40.4378	4.39465
CTRL08	4.41867	5.15548	8.11952	6.41331	1.62309	23.0955	17.0628	67.3632	21.9916	10.3075	2.01519	78.1202	23.494	25.4994	36.2293	140.094	47.2199	37.3919	8.78102	88.6181	667.067	41.0122	10.1338	13.3857	2.69456	613.963	8.39609	164.324	164.22	193.517	28.5488	37.4772	16.2023	30.5147	29.16	142.755	38.3898	354.233	49.8306	15.3857	4.73156	8.98027	59.6039	38.3643	94.6024	2.08607
CTRL09	3.80851	2.13779	6.69154	4.83689	0.833009	20.825	16.4914	49.3829	14.9985	10.213	1.78782	47.3537	14.1861	8.49724	28.6343	126.686	41.5959	19.0639	2.97552	63.0028	362.966	38.1082	35.1957	12.7951	2.74696	647.931	15.0046	109.624	54.784	90.1294	52.6399	12.3856	12.9756	21.2604	15.0882	110.587	26.2305	328.061	47.2423	16.7543	8.15403	22.6236	38.0071	6.55379	69.9458	6.25257
CTRL10	1.99728	0.713739	6.72727	4.47801	1.40455	16.0074	12.0046	58.6215	11.1225	10.2864	2.13299	36.7533	26.179	12.3243	43.2117	220.252	91.4847	38.5204	11.6493	46.8476	578.838	42.7932	12.8004	16.5786	8.83184	659.25	4.86397	72.6681	44.2487	61.1361	30.5178	4.24655	13.8245	29.3205	18.6059	232.992	55.2771	685.253	55.2254	11.4065	6.05393	17.6244	53.4761	15.2862	112.602	5.91866
CTRL11	3.5334	4.71082	5.20691	5.21539	0.425323	21.1619	15.1669	45.5283	12.04	9.27471	1.66409	62.5596	16.1992	14.4425	153.769	135.335	30.7803	46.6556	8.25923	58.6832	355.202	78.8668	28.2849	29.1069	6.61418	814.326	9.61934	868.26	224.571	131.291	9.62692	11.0225	27.6724	23.6638	10.4183	156.4	44.5332	1341.02	55.4274	14.0521	7.55054	18.4123	126.653	20.5439	83.5065	7.63035
CTRL12	3.52332	2.61791	11.6386	13.2779	2.5278	39.0887	23.8932	75.2632	28.9825	11.028	2.54275	48.6799	8.06327	79.3792	75.2816	143.546	68.9385	29.0567	21.5472	120.38	725.331	37.7254	20.6559	13.8315	4.63437	666.831	23.6692	102.61	65.0264	236.111	27.3011	1.42457	3.36221	20.575	21.4811	122.285	65.4739	419.201	57.5409	14.9497	13.733	38.7366	77.0123	9.35268	41.0439	8.8183
CTRL13	1.51018	7.89044	7.19862	6.17852	1.15018	35.1065	27.186	59.9992	19.0657	7.564	1.63878	49.6305	6.96981	21.5639	42.6284	92.96	26.0298	25.5912	3.85522	77.7313	291.685	35.1587	85.9986	12.2097	8.2948	860.573	28.0763	160.613	37.7715	141.394	31.2864	5.57831	7.01488	37.2792	21.8219	103.193	36.1956	189.339	38.1073	10.5537	2.52111	29.067	41.3545	7.43972	26.9884	9.15949
Worker01	3.27149	2.13528	5.17871	6.24145	1.77637	15.1228	21.5602	41.5839	11.4122	7.11368	3.95129	65.0871	3.84242	62.4013	17.7286	134.914	51.016	43.5724	10.5951	93.1913	639.873	32.6665	8.3495	15.4829	10.9823	612.804	19.4432	77.2018	203.746	111.343	61.5777	52.9493	20.9562	22.2999	17.7431	156.602	41.6816	419.824	49.6612	20.1515	7.30959	20.6502	41.494	85.3162	92.5143	3.30071
Worker02	5.35156	3.6942	4.3035	4.18508	0.350382	14.5013	17.0703	62.9173	5.85049	6.95708	3.17469	34.5449	7.96181	49.3589	28.6073	101.277	34.9519	49.837	6.37889	68.5389	314.128	37.9407	11.6253	13.6676	3.33688	653.431	2.84196	177.653	59.107	86.0926	40.2117	57.4913	28.2263	25.7628	12.0183	128.479	13.2404	736.839	52.9275	15.6301	8.30821	13.1398	52.2686	45.3219	124.626	3.31221
Worker03	3.51258	51.3913	4.00455	5.13353	0.671349	10.2928	13.2076	24.6999	7.11866	7.44483	0.771286	37.928	17.2101	17.3566	13.4244	69.9	25.7641	40.1687	6.06159	75.0401	414.341	34.357	8.15639	12.4693	7.24664	515.252	5.80917	20.4194	138.106	324.164	48.9822	26.2959	8.51827	21.5066	11.3149	80.5873	27.5275	627.075	43.4063	10.7074	6.75758	18.1137	31.782	48.8721	72.4285	4.0879
Worker04	9.21274	3.09096	5.56212	5.85047	1.32554	25.8059	19.6252	60.9774	8.95364	9.79855	1.39522	47.126	9.9492	20.6691	16.3175	109.106	37.0976	49.1377	4.20054	110.273	190.924	64.0374	10.3707	10.7586	2.5165	668.852	59.4446	380.638	115.751	136.193	32.3366	46.7334	3.98371	37.3789	24.3188	103.225	39.5004	145.46	44.7985	6.22392	11.3648	27.6739	28.7436	42.1901	62.9275	9.35762
Worker05	5.95549	5.71444	3.67115	4.15579	0.559745	7.83391	10.7532	26.0514	5.3429	8.53061	2.60672	25.9313	5.38734	32.8185	16.6613	49.1723	9.39498	48.287	9.24508	56.4438	242.959	35.7544	8.48392	12.3356	2.47811	560.2	1.21994	64.6831	73.4828	103.643	46.4986	53.3089	4.70926	15.1773	10.8409	38.6063	10.8373	303.099	36.9634	9.06272	15.6308	11.7349	29.2618	87.4601	79.0577	3.15601
Worker06	3.30157	3.37199	3.58198	5.67329	1.3971	15.5334	10.4272	44.7496	5.78899	8.35362	1.94226	60.2773	12.9536	11.0772	20.7562	44.4218	11.976	32.2729	11.4351	86.8571	450.373	37.8439	9.96347	16.741	7.49407	588.542	16.1149	79.9837	105.927	186.711	48.3402	6.73489	10.4207	14.6634	8.52433	46.264	12.669	73.67	70.2326	14.8178	5.19267	16.9184	44.1406	16.9928	42.4549	2.78856
Worker07	3.55627	2.17663	6.8682	5.09534	0.987973	14.0477	8.40695	44.8865	8.17937	7.14178	1.46536	56.074	42.3285	49.702	12.047	61.8671	30.0977	35.8692	8.07099	113.195	452.25	77.1081	7.89368	10.424	7.23474	577.747	24.3613	456.824	117.817	210.809	25.5521	14.1661	12.761	19.5671	18.0791	59.8226	15.694	414.219	34.497	6.31235	3.11621	14.1314	45.1331	27.4715	58.6922	2.37001
Worker08	4.33662	7.60393	3.06056	3.91462	0.265402	17.013	15.4589	68.2994	9.40737	12.7908	1.15064	29.178	9.7054	12.6937	23.2051	66.0907	20.6923	40.6475	8.53263	65.654	355.818	40.1214	6.36467	15.6495	2.60779	590.102	19.5468	118.353	114.696	117.034	31.2076	41.498	17.0683	17.2927	9.05012	91.3925	24.6072	620.23	41.6582	6.32976	3.36991	13.3822	49.5322	62.7317	91.9936	6.51376
Worker09	3.21668	3.70805	1.44517	3.70315	0.881866	7.66663	15.2435	22.1579	5.14951	8.07277	0.848776	20.3104	3.92235	7.24478	53.6565	156.075	88.063	43.3267	17.4722	44.4269	194.435	29.2201	5.84322	12.6389	2.31295	646.579	5.41435	80.6514	44.7575	87.5402	42.5361	53.9161	4.45092	13.2766	5.15798	171.011	22.7482	170.523	55.2159	4.00124	5.10622	24.3539	65.6065	57.846	62.5488	1.48274
Worker10	2.31932	4.35957	6.82251	6.4978	0.768311	16.5836	17.2289	31.2406	9.20253	11.1445	1.67979	45.072	13.6202	14.836	17.5689	145.761	60.7912	57.8266	4.99042	103.999	463.533	36.8518	7.44933	11.854	8.85799	587.172	25.0045	84.7932	132.514	114.993	43.1811	40.5548	5.39999	20.0924	11.0072	130.037	19.5657	173.517	39.4393	5.34622	4.1368	13.1247	25.8702	55.4442	57.7885	1.79238
Worker11	2.93089	5.93111	4.85471	5.34914	0.422633	19.9274	23.3012	41.8615	12.712	7.58792	1.28208	65.1774	8.01486	15.2381	18.8029	101.175	64.0857	36.7984	12.4417	104.787	495.889	30.2495	7.66738	10.516	3.86738	542.007	24.8894	130.326	109.48	278.832	37.05	99.5344	47.8427	23.8873	22.6379	162.306	15.5234	557.688	44.228	8.21837	8.54746	14.9884	43.4985	112.107	111.191	7.18027
Worker12	4.40805	2.97025	8.06841	6.89448	0.974406	18.4275	21.316	42.6642	10.6522	7.42461	3.85016	79.5543	5.64692	34.0308	22.7276	252.638	82.9405	44.4358	6.88414	113.008	338.056	32.782	9.44091	11.6292	3.68259	602.513	27.6688	137.884	91.1941	127.785	35.3485	41.7089	7.51771	44.2086	24.5634	280.556	79.9062	442.996	44.2539	11.7044	4.47517	23.067	55.3086	28.3574	84.104	3.48148
